# Supplementary material for: The role of CPT1A as a biomarker of breast cancer progression: a bioinformatic approach
Source: Sci Rep. 2022 Sep 30;12:16441. doi: 10.1038/s41598-022-20585-x (PMC9525709; doi:10.1038/s41598-022-20585-x)
Supplement: Supplementary file 3 — Supplementary Table 2. [file 41598_2022_20585_MOESM3_ESM.xlsx]

## Sheet: Supplementary table 2
Supplementary table 2: Data from TISIDB we portal show relationship between CPT-1A expression and methylation with TILs expression and genes targed by immunoinhibitors
		EXPRESSION			METHYLATION					EXPRESSION			METHYLATION
Immunomodulators	Function	Spearman's r (rho)	p value		Spearman's r (rho)	p value		TILs		Spearman's r (rho)	p value		Spearman's r (rho)	p value
A2aR/ADORA2A	Immunoinhibitor	0.034	0.259		0.061	0.0903		Activated CD8 T cell	Act CD8	-0.076	0.0117		0	0.991
CD272/BTLA	Immunoinhibitor	0.018	0.554		0.02	0.58		Central memory CD8 T cell	Tcm CD8	0.078	0.00974		0.009	0.801
CD160	Immunoinhibitor	0.019	0.535		0.076	0.0332		Effector memeory CD8 T cell	Tem CD8	-0.094	0.00176		0.029	0.425
SLAMF4/CD244	Immunoinhibitor	-0.098	0.00119		0.028	0.428		Activated CD4 T cell	Act CD4	0.072	0.0175		-0.098	0.00582
PD-L1/CD274	Immunoinhibitor	0.054	0.0716		0.018	0.619		Central memory CD4 T cell	Tcm CD4	0.095	0.00154		-0.042	0.237
CD96	Immunoinhibitor	0.004	0.902		0.036	0.309		Effector memeory CD4 T cell	Tem CD4	-0.12	6.67e-05		0.038	0.282
CSF1R	Immunoinhibitor	-0.091	0.00248		0.085	0.017		T follicular helper cell	Tfh	-0.043	0.152		-0.085	0.0171
CTLA-4	Immunoinhibitor	-0.05	0.0951		-0.054	0.131		Gamma delta T cell	Tgd	-0.125	3.41e-05		-0.151	2.11e-05
TIM3/HAVCR2	Immunoinhibitor	-0.011	0.718		0.034	0.346		Type 1 T helper cell	Th1	-0.126	2.85e-05		-0.002	0.952
IDO1	Immunoinhibitor	-0.067	0.0263		-0.113	0.00146		Type 17 T helper cell	Th17	-0.034	0.157		0.033	0.362
IL10	Immunoinhibitor	0.118	8.49e-05		-0.075	0.0348		Type 2 T helper cell	Th2	0.008	0.783		-0.025	0.485
IL10RB	Immunoinhibitor	-0.164	4.3e-08		-0.128	0.000317		Regulatory T cell	Treg	-0.034	0.261		-0.009	0.791
VEGFR/KDR	Immunoinhibitor	0.139	3.57e-06		0.098	0.00611		Activated B cell	Act B	-0.119	7.82e-05		0.052	0.145
KIR2DL1	Immunoinhibitor	not expressed			not expressed			Immature B cell	Imm B	0.013	0.659		0.085	0.0178
KIR2DL3	Immunoinhibitor	not expressed			not expressed			Memory B cell	Mem B	0.092	0.00235		-0.043	0.234
LAG3	Immunoinhibitor	-0.05	0.1		-0.0116	0.0011		Natural killer cell	NK	-0.044	0.147		0.155	1.34e-05
LGALS9	Immunoinhibitor	-0.104	0.000523		0.082	0.0212		CD56bright natural killer cell	CD56bright	-0.199	3.13e-11		-0.096	0.00743
PD-1/PDCD1	Immunoinhibitor	-0.08	0.00793		0.015	0.672		CD56dim natural killer cell	CD56dim	-0.083	0.00584		-0.068	0.0552
PD-L2/PDCD1LG2	Immunoinhibitor	-0.025	0.411		-0.082	0.0211		Myeloid derived suppressor cell	MDSC	-0.091	0.00259		-0.012	0.74
CD112/PVRL2	Immunoinhibitor	0.039	0.192		0.237	2.12e-11		Natural killer T cell	NKT	-0.145	1.31e-06		-0.06	0.0957
TGFB1	Immunoinhibitor	-0.14	3.01e-06		0.18	4.25e-07		Activated dendritic cell	Act DC	-0.12	6.56e-05		-0.1	0.00505
TGFBR1	Immunoinhibitor	0.001	0.982		-0.134	0.000161		Plasmacytoid dendritic cell	pDC	-0.111	0.000235		0.065	0.0694
TIGIT	Immunoinhibitor	-0.023	0.441		-0.014	0.686		Immature dendritic cell	iDC	-0.058	0.054		-0.036	0.317
B7-H4/VTCN1	Immunoinhibitor	-0.238	1.75e-15		-0.089	0.0123		Macrophage	Macrophage	-0.072	0.0164		0.049	0.174
								Eosinophil	Eosinophil	-0.013	0.664		0.138	0.000109
								Mast cell	Mast	-0.062	0.0406		0.062	0.0825
								Monocyte	Monocyte	-0.086	0.00445		-0.014	0.687
								Neutrophil	Neutrophil	-0.033	0.268		0.245	4.45e-12
