# Supplementary material for: The role of CPT1A as a biomarker of breast cancer progression: a bioinformatic approach
Source: Sci Rep. 2022 Sep 30;12:16441. doi: 10.1038/s41598-022-20585-x (PMC9525709; doi:10.1038/s41598-022-20585-x)
Supplement: Supplementary file 4 — Supplementary Table 3. [file 41598_2022_20585_MOESM4_ESM.xlsx]

## Sheet: Supplementary table 3
Supplementary table 3: Details of the breast cancer patient cohorts for which data was available on the Oncomine platform
Patient Cohort	Reference	Platform used	Number of cases	Number of genes tested
Tabchy	[11]	Affymetrix U133A	178	12624
METABRIC	[12]	Illumina HT-12 v3	2136 including 144 paired normal samples	19273
Bittner	Unpublished.	Affymetrix U133A Plus 2.0	336	19574
	Data deposited in Oncomine database
Yu	[13]	Affymetrix U133A	96	12624
Miyake	[14]	Affymetrix U133A Plus 2.0	115	19574
TRANSBRIG	[15]	Affymetrix U133A	198	12624
Hatzis	[16]	Affymetrix U133A	508	12624
TCGA Breast Cancer	The Cancer Genome Atlas	Agilent mRNA expression microarrays	593	20423
