# Supplementary material for: The role of CPT1A as a biomarker of breast cancer progression: a bioinformatic approach
Source: Sci Rep. 2022 Sep 30;12:16441. doi: 10.1038/s41598-022-20585-x (PMC9525709; doi:10.1038/s41598-022-20585-x)
Supplement: Supplementary file 5 — Supplementary Table 4. [file 41598_2022_20585_MOESM5_ESM.xlsx]

## Sheet: S4a
Supplementary table 4: GENES IN THE NETWORK ASSOCIATED WITH THE CARNITINE SHUTTLE SYSTEM
Supplementary table 4a: overview
Dataset	TABCHY	CURTIS	BITTNER	YU	MIYAKE	DESMEDT	HATZIS	TCGA
Publication reference	http://www.ncbi.nlm.nih.gov/pubmed/20829329?dopt=Abstract	http://www.ncbi.nlm.nih.gov/pubmed/22522925?dopt=Abstract	Not published	http://www.ncbi.nlm.nih.gov/pubmed/16740749?dopt=Abstract	http://www.ncbi.nlm.nih.gov/pubmed/22320227?dopt=Abstract	http://www.ncbi.nlm.nih.gov/pubmed/17545524?dopt=Abstract	http://www.ncbi.nlm.nih.gov/pubmed/21558518?dopt=Abstract	Online resource. Not published
No of cases	178	2136	336	96	115	198	508	593
No of genes tested	12624	19273	19574	12624	19574	12624	12624	20.423
Details of Cohort	One hundred seventy-eight (178) invasive breast carcinoma samples of various histologies were analyzed. Sample data includes patient treatment response, N and T stage, grade, ER, PR and ERBB2 status, and others.	One thousand nine hundred nintey-two (1,992) breast carcinoma samples and 144 paired normal breast samples were analyzed for the METABRIC project. Sample data includes ER/PR/ERBB2 status, overall survival status and followup time, stage, grade, and others.	Three hundred thirty-six (336) breast carcinoma samples were analyzed on Affymetrix U133 Plus 2.0 microarrays. Sample data includes estrogen receptor, progesterone receptor, ERBB2 status, grade, stage, TNM staging, and others.	Ninety-six (96) breast carcinoma samples were analyzed on Affymetrix U133A microarrays. Sample data includes progesterone receptor status, age, estrogen receptor status, grade, lymphovascular invasion status, N stage, and tumor size.	One hundred fifteen (115) breast carcinoma samples were analyzed. Sample data includes age, stage, grade, estrogen receptor status, progesterone receptor status, ERBB2 status and patient treatment response.	Gene expression levels of 198 breast cancer samples were analyzed on Affymetrix U133A microarrays. Sample data includes age, tumor size, surgery type, histopathology, angioinvasion, lymphocyte infiltrate, grade, estrogen receptor status, disease free survival, distant metastasis-free survival, time to distant metastasis, clinical risk, and other clinical data.	Five hundred eight (508) invasive breast carcinoma samples (310 in the discovery series and 198 in the validation series) were analyzed. Sample data includes age, ER/PR/ERBB2 status, T and N stage, stage, grade, metastatic event, treatment and others. This dataset was created by performing RMA on the CEL files available from GEO.	Five hundred thirty-two (532) invasive breast carcinoma, 61 paired normal breast tissue and 3 paired metastatic samples were analyzed. Sample data includes age, histology, TNM stage, ER/PR/ERBB2 status, sex, stage, and others. This dataset consists of Level 2 (processed) data from the TCGA data portal.
ANGIOGENESIS	Yes - CPT-1A	Yes - CPT-1A and CPT-1C	None	None	None	None	None	None
ANTIGEN PRESENTATION	None	Yes - CPT-1A and CPT-1C	None	None	None	None	Yes - CPT-1A	Yes - CPT-2
APOPTOSIS	Yes - CPT-1A	Yes - CPT-1A and CPT-1C	None	None	None	None	Yes - CPT-1A	Yes - CPT-2
AUTOPHAGY	Yes - CPT-1A	Yes - CPT-1A and CPT-2	None	None	None	Yes- CPT-1A and CPT-2	None	None
CELL PROLIFERATION	None	Yes - CPT-1A	Yes - CPT-1A	None	None	Yes - CPT-2	None	Yes - CPT-1A and CPT-1C
COSTIMULATORY SIGNALLING	Yes - CPT-1A	Yes - CPT-1A, CPT-1C and CPT-2	None	None	None	None	Yes - CPT-1A	None
CYTOKINE AND CHEMOKINE SIGNALLING	Yes - CPT-1A	Yes - CPT-1A and CPT-1C	None	None	None	None	None	None
CYTOTOXICITY	Yes - CPT-1A	Yes - CPT-1A	None	None	None	None	Yes - CPT-1A	Yes - CPT-1A
DNA DAMAGE REPAIR	Yes - CPT-1A	None	None	None	None	None	None	None
EPIGENETICS - CHROMATIN REMODELLING AND REPAIR	None	None	Yes -CPT-1A and CPT-2	None	None	None	None	Yes - CPT-1A
EPIGENETICS - DNA DEMETHYLATION	Yes - CPT-1A	Yes - CPT-1A and CPT-1C	None	None	None	None	None	None
EPIGENETICS - DNA HYDROXYMETHYLATION	None	Yes- CPT-1A	Yes - CPT-1A and CPT-1C	None	None	None	None	Yes - CPT-1A
EPIGENETICS - DNA METHYLATION	Yes - CPT-1A	None	None	None	None	None	None	Yes - CPT-1A
EPIGENETICS - HISTONE DEUBIQUITINATION	None	None	None	None	Yes - CPT-2	None	None	None
EPIGENETICS - HISTONE ACETYLATION	Yes - CPT-2	Yes - CPT-1A and CPT-2	Yes - CPT-2	None	None	None	Yes - CPT-2	None
EPIGENETICS - HISTONE CITRULLINATION	None	None	Yes - CPT-1A and CPT-1C	None	Yes - CPT-1A	Yes - CPT-2	None	None
EPIGENETICS - HISTONE PHOSPHORYLATION	None	Yes - CPT-1A and CPT-1C	None	None	None	None	None	Yes - CPT-1A
EPIGENETICS - HISTONE SUMOYLATION AND GLCNACYLATION	Yes - CPT-1A	None	None	None	None	Yes - CPT-2	None	None
EPIGENETICS - HISTONE UBIQUITINATION	Yes - CPT-1A	Yes - CPT-2	Yes - CPT-2	None	None	None	None	None
EPIGENETICS - mRNA DEGRADATION	None	None	Yes - CPT-1A	None	None	None	None	None
EPIGENETICS - mRNA EDITING	Yes - CPT-1A	Yes - CPT-1A and CPT-1C	None	None	None	None	None	None
EPIGENETICS - TRANSCRIPTION FACTOR ACTIVATOR	Yes - CPT-1A	None	Yes - CPT-1A and CPT-1C	None	None	Yes- CPT-1A	None	None
EPIGENETICS - TRANSCRIPTION FACTOR	Yes - CPT-1A	None	None	None	None	None	None	None
EPIGENETICS - TRANSCRIPTION FACTOR REPRESSOR	None	Yes - CPT-1A	None	None	None	None	None	Yes - CPT-1A
HEDGHOG SIGNALLING	None	Yes - CPT-1A	None	None	None	None	None	None
HYPOXIA	None	Yes - CPT-1A and CPT-1C	None	None	None	None	None	None
IMMUNE CELL ADHESION AND MIGRATION	Yes - CPT-1A	Yes - CPT-1A, CPT-1C and CPT-2	None	None	None	None	None	None
INTERFERON SIGNALLING	None	None	Yes - CPT-1A and CPT-1C	None	None	None	None	Yes - CPT-1A
JAK STAT SIGNALLING	Yes - CPT-1A	Yes - CPT-1A and CPT-1C	None	None	None	None	Yes - CPT-1A	None
LYMPHOID COMPARTMENT	Yes - CPT-1A	Yes - CPT-1A	Yes - CPT-1C	None	Yes - CPT-1A	None	Yes - CPT-1A	Yes - CPT-1A and CPT-2
MAPK	None	Yes - CPT-1A	None	None	None	None	None	None
MATRIX REMODELLING AND METASTASIS	None	Yes - CPT-1A and CPT-1C	None	None	Yes - CPT-2	None	None	Yes - CPT-1A
METABOLIC STRESS	None	None	None	None	None	None	None	None
METASTASIS INDUCING PROTEINS	None	Yes - CPT-1A	None	None	None	None	None	None
MYELOID COMPARTMENT	None	Yes - CPT-1A	None	None	None	None	Yes - CPT-1A	None
NF KAPPA B SIGNALLING	None	Yes - CPT-1A	None	None	None	None	None	None
NOTCH SIGNALLING	None	Yes - CPT-1C	None	None	None	Yes - CPT-1A	None	None
PI3K AKT SIGNALLING	Yes - CPT-1A	Yes - CPT-1A and CPT-1C	None	None	None	None	None	None
TGF B SIGNALLING	None	None	None	None	Yes - CPT-2	None	None	Yes - CPT-1A
WNT SIGNALLING	None	Yes - CPT-1A	None	None	None	None	None	None
ADIPOKINES	None	Yes - CPT-1A and CPT-1C	None	None	None	None	None	None

## Sheet: S4b
	Supplementary table 4b: Adipokines
	CURTIS	UNDEREXPRESSED
	Mucinous Ca - dead at 5 years	ADIPOQ	adiponectin, C1Q and collagen domain containing	Adipokines	CURTIS	Underexpression	CPT-1A			Mucinous carcinoma - dead at 5 years
		CPT1A	carnitine palmitoyltransferase 1A (liver)	Adipokines	CURTIS	Underexpression	CPT-1A			Mucinous carcinoma - dead at 5 years
		LEP	leptin	Adipokines	CURTIS	Underexpression	CPT-1A			Mucinous carcinoma - dead at 5 years
		LEPR	leptin receptor	Adipokines	CURTIS	Underexpression	CPT-1A			Mucinous carcinoma - dead at 5 years
		OSMR	oncostatin M receptor	Adipokines	CURTIS	Underexpression	CPT-1A			Mucinous carcinoma - dead at 5 years
		SPP1	secreted phosphoprotein 1	Adipokines	CURTIS	Underexpression	CPT-1A			Mucinous carcinoma - dead at 5 years
		OVEREXPRESSED
	High grade	ADIPOR1	adiponectin receptor 1	Adipokines	CURTIS	Overexpression	CPT-1A			Grade 3 carcinomas
		ADIPOR2	adiponectin receptor 2	Adipokines	CURTIS	Overexpression	CPT-1A			Grade 3 carcinomas
		APLN	apelin	Adipokines	CURTIS	Overexpression	CPT-1A			Grade 3 carcinomas
		CPT1A	carnitine palmitoyltransferase 1A (liver)	Adipokines	CURTIS	Overexpression	CPT-1A			Grade 3 carcinomas
		OSM	oncostatin M	Adipokines	CURTIS	Overexpression	CPT-1A			Grade 3 carcinomas
		SPP1	secreted phosphoprotein 1	Adipokines	CURTIS	Overexpression	CPT-1A			Grade 3 carcinomas
		UNDEREXPRESSED
	High grade lobular Ca	APLNR	apelin receptor	Adipokines	CURTIS	Underexpression		CPT-1C		Invasive pleomorphic lobular carcinoma
		CPT1C	carnitine palmitoyltransferase 1C	Adipokines	CURTIS	Underexpression		CPT-1C		Invasive pleomorphic lobular carcinoma
		LEP	leptin	Adipokines	CURTIS	Underexpression		CPT-1C		Invasive pleomorphic lobular carcinoma
		LEPR	leptin receptor	Adipokines	CURTIS	Underexpression		CPT-1C		Invasive pleomorphic lobular carcinoma

## Sheet: S4c
		Supplementary table 4c: WNT signalling
		UNDEREXPRESSED
	CURTIS	CCND2	cyclin D2	Wnt signalling	CURTIS	Underexpression	CPT-1A			Mucinous carcinoma - dead at 5 years
	Mucinous Ca - dead at 5 yrs	CPT1A	carnitine palmitoyltransferase 1A (liver)	Wnt signalling	CURTIS	Underexpression	CPT-1A			Mucinous carcinoma - dead at 5 years
		FZD9	frizzled homolog 9 (Drosophila)	Wnt signalling	CURTIS	Underexpression	CPT-1A			Mucinous carcinoma - dead at 5 years
		MMP7	matrix metallopeptidase 7 (matrilysin, uterine)	Wnt signalling	CURTIS	Underexpression	CPT-1A			Mucinous carcinoma - dead at 5 years
		NFATC2	nuclear factor of activated T-cells, cytoplasmic, calcineurin-dependent 2	Wnt signalling	CURTIS	Underexpression	CPT-1A			Mucinous carcinoma - dead at 5 years
		PRKCA	protein kinase C, alpha	Wnt signalling	CURTIS	Underexpression	CPT-1A			Mucinous carcinoma - dead at 5 years
		SFRP1	secreted frizzled-related protein 1	Wnt signalling	CURTIS	Underexpression	CPT-1A			Mucinous carcinoma - dead at 5 years
		SFRP4	secreted frizzled-related protein 4	Wnt signalling	CURTIS	Underexpression	CPT-1A			Mucinous carcinoma - dead at 5 years
		WNT11	wingless-type MMTV integration site family, member 11	Wnt signalling	CURTIS	Underexpression	CPT-1A			Mucinous carcinoma - dead at 5 years
		WNT4	wingless-type MMTV integration site family, member 4	Wnt signalling	CURTIS	Underexpression	CPT-1A			Mucinous carcinoma - dead at 5 years
		WNT5A	wingless-type MMTV integration site family, member 5A	Wnt signalling	CURTIS	Underexpression	CPT-1A			Mucinous carcinoma - dead at 5 years
	Dead at 3 yrs	CPT1A	carnitine palmitoyltransferase 1A (liver)	Wnt signalling	CURTIS	Underexpression	CPT-1A			Invasive carcinoma - dead at 3 years
		FOSL1	FOS-like antigen 1	Wnt signalling	CURTIS	Underexpression	CPT-1A			Invasive carcinoma - dead at 3 years
		FZD9	frizzled homolog 9 (Drosophila)	Wnt signalling	CURTIS	Underexpression	CPT-1A			Invasive carcinoma - dead at 3 years
		MAP3K7	mitogen-activated protein kinase kinase kinase 7	Wnt signalling	CURTIS	Underexpression	CPT-1A			Invasive carcinoma - dead at 3 years
		MAPK10	mitogen-activated protein kinase 10	Wnt signalling	CURTIS	Underexpression	CPT-1A			Invasive carcinoma - dead at 3 years
		MMP7	matrix metallopeptidase 7 (matrilysin, uterine)	Wnt signalling	CURTIS	Underexpression	CPT-1A			Invasive carcinoma - dead at 3 years
		MYC	v-myc myelocytomatosis viral oncogene homolog (avian)	Wnt signalling	CURTIS	Underexpression	CPT-1A			Invasive carcinoma - dead at 3 years
		SFRP1	secreted frizzled-related protein 1	Wnt signalling	CURTIS	Underexpression	CPT-1A			Invasive carcinoma - dead at 3 years
		SOX11	SRY (sex determining region Y)-box 11	Wnt signalling	CURTIS	Underexpression	CPT-1A			Invasive carcinoma - dead at 3 years

## Sheet: S4d
		Supplementary table 4d: Notch signalling
		UNDEREXPRESSION
	CURTIS	APH1B	anterior pharynx defective 1 homolog B (C. elegans)	Notch signalling	CURTIS	Underexpression		CPT-1C			Lobular carcinoma
	Lobular carcinoma	CAT	catalase	Notch signalling	CURTIS	Underexpression		CPT-1C			Lobular carcinoma
		CPT1C	carnitine palmitoyltransferase 1C	Notch signalling	CURTIS	Underexpression		CPT-1C			Lobular carcinoma
		DLL1	delta-like 1 (Drosophila)	Notch signalling	CURTIS	Underexpression		CPT-1C			Lobular carcinoma
		DLL4	delta-like 4 (Drosophila)	Notch signalling	CURTIS	Underexpression		CPT-1C			Lobular carcinoma
		HDAC5	histone deacetylase 5	Notch signalling	CURTIS	Underexpression		CPT-1C			Lobular carcinoma
		HEY1	hairy/enhancer-of-split related with YRPW motif 1	Notch signalling	CURTIS	Underexpression		CPT-1C			Lobular carcinoma
		JAG1	jagged 1 (Alagille syndrome)	Notch signalling	CURTIS	Underexpression		CPT-1C			Lobular carcinoma
		MYC	v-myc myelocytomatosis viral oncogene homolog (avian)	Notch signalling	CURTIS	Underexpression		CPT-1C			Lobular carcinoma
		OVEREXPRESSION
	DESMEDT	CPT1A	carnitine palmitoyltransferase 1A (liver)	Notch signalling	DESMEDT	Overexpression	CPT-1A				Invasive carcinoma - recurrence at 1 year
		DTX4	deltex homolog 4 (Drosophila)	Notch signalling	DESMEDT	Overexpression	CPT-1A				Invasive carcinoma - recurrence at 1 year
	Recurrence at 1 year	E2F3	E2F transcription factor 3	Notch signalling	DESMEDT	Overexpression	CPT-1A				Invasive carcinoma - recurrence at 1 year
		HIF1A	hypoxia inducible factor 1, alpha subunit (basic helix-loop-helix transcription factor)	Notch signalling	DESMEDT	Overexpression	CPT-1A				Invasive carcinoma - recurrence at 1 year
		JAG1	jagged 1 (Alagille syndrome)	Notch signalling	DESMEDT	Overexpression	CPT-1A				Invasive carcinoma - recurrence at 1 year
		JAG2	jagged 2	Notch signalling	DESMEDT	Overexpression	CPT-1A				Invasive carcinoma - recurrence at 1 year
		NOTCH2	Notch homolog 2 (Drosophila)	Notch signalling	DESMEDT	Overexpression	CPT-1A				Invasive carcinoma - recurrence at 1 year

## Sheet: S4e
Supplementary table 4e: NF Kappa B signalling
	CURTIS	CD40	CD40 molecule, TNF receptor superfamily member 5	NF Kappa B signalling	CURTIS	Overexpression	CPT-1A			Grade 3 carcinomas
	High grade	CPT1A	carnitine palmitoyltransferase 1A (liver)	NF Kappa B signalling	CURTIS	Overexpression	CPT-1A			Grade 3 carcinomas
		NFKB2	nuclear factor of kappa light polypeptide gene enhancer in B-cells 2 (p49/p100)	NF Kappa B signalling	CURTIS	Overexpression	CPT-1A			Grade 3 carcinomas
		NFKBIE	nuclear factor of kappa light polypeptide gene enhancer in B-cells inhibitor, epsilon	NF Kappa B signalling	CURTIS	Overexpression	CPT-1A			Grade 3 carcinomas
		TNF	tumor necrosis factor	NF Kappa B signalling	CURTIS	Overexpression	CPT-1A			Grade 3 carcinomas
		TNFSF13	tumor necrosis factor (ligand) superfamily, member 13	NF Kappa B signalling	CURTIS	Overexpression	CPT-1A			Grade 3 carcinomas
		TNFSF13B	tumor necrosis factor (ligand) superfamily, member 13b	NF Kappa B signalling	CURTIS	Overexpression	CPT-1A			Grade 3 carcinomas
		TNFSF4	tumor necrosis factor (ligand) superfamily, member 4	NF Kappa B signalling	CURTIS	Overexpression	CPT-1A			Grade 3 carcinomas

## Sheet: S4f
	Supplementary table 4f: Epigenetics - Histone Phosphorylation
		OVEREXPRESSED
	CURTIS	AURKB	aurora kinase B
	Dead at 5 years	BUB1	budding uninhibited by benzimidazoles 1 homolog (yeast)				Su
		CDK1	cyclin-dependent kinase 1
		CHEK1	CHK1 checkpoint homolog (S. pombe)
		CPT1A	carnitine palmitoyltransferase 1A (liver)
		CPT1C	carnitine palmitoyltransferase 1C
		MASTL	microtubule associated serine/threonine kinase-like
		PBK	PDZ binding kinase
		PKN1	protein kinase N1
		PRKAA2	protein kinase, AMP-activated, alpha 2 catalytic subunit
		RPS6KA4	ribosomal protein S6 kinase, 90kDa, polypeptide 4
		RUVBL1	RuvB-like 1 (E. coli)
		SUV39H1	suppressor of variegation 3-9 homolog 1 (Drosophila)
		TTK	TTK protein kinase
		OVEREXPRESSED
	TCGA
	Male breast cancer	AURKB	aurora kinase B	Histone phosphorylation	TCGA	Overexpression	CPT-1A			Male breast cancer
		BUB1	budding uninhibited by benzimidazoles 1 homolog (yeast)	Histone phosphorylation	TCGA	Overexpression	CPT-1A			Male breast cancer
		CDK1	cyclin-dependent kinase 1	Histone phosphorylation	TCGA	Overexpression	CPT-1A			Male breast cancer
		CHEK1	CHK1 checkpoint homolog (S. pombe)	Histone phosphorylation	TCGA	Overexpression	CPT-1A			Male breast cancer
		CIT	citron (rho-interacting, serine/threonine kinase 21)	Histone phosphorylation	TCGA	Overexpression	CPT-1A			Male breast cancer
		CPT1A	carnitine palmitoyltransferase 1A (liver)	Histone phosphorylation	TCGA	Overexpression	CPT-1A			Male breast cancer
		EYA4	eyes absent homolog 4 (Drosophila)	Histone phosphorylation	TCGA	Overexpression	CPT-1A			Male breast cancer
		GSG2	germ cell associated 2 (haspin)	Histone phosphorylation	TCGA	Overexpression	CPT-1A			Male breast cancer
		MASTL	microtubule associated serine/threonine kinase-like	Histone phosphorylation	TCGA	Overexpression	CPT-1A			Male breast cancer
		PRKAB1	protein kinase, AMP-activated, beta 1 non-catalytic subunit	Histone phosphorylation	TCGA	Overexpression	CPT-1A			Male breast cancer
		RPS6KA4	ribosomal protein S6 kinase, 90kDa, polypeptide 4	Histone phosphorylation	TCGA	Overexpression	CPT-1A			Male breast cancer
		STK4	serine/threonine kinase 4	Histone phosphorylation	TCGA	Overexpression	CPT-1A			Male breast cancer
		TTK	TTK protein kinase	Histone phosphorylation	TCGA	Overexpression	CPT-1A			Male breast cancer
	Advanced stage	AURKA	aurora kinase A	Histone phosphorylation	TCGA	Overexpression	CPT-1A			Invasive carcinoma - advanced stage
		AURKB	aurora kinase B	Histone phosphorylation	TCGA	Overexpression	CPT-1A			Invasive carcinoma - advanced stage
		CDK1	cyclin-dependent kinase 1	Histone phosphorylation	TCGA	Overexpression	CPT-1A			Invasive carcinoma - advanced stage
		CDK3	cyclin-dependent kinase 3	Histone phosphorylation	TCGA	Overexpression	CPT-1A			Invasive carcinoma - advanced stage
		CDK5	cyclin-dependent kinase 5	Histone phosphorylation	TCGA	Overexpression	CPT-1A			Invasive carcinoma - advanced stage
		CPT1A	carnitine palmitoyltransferase 1A (liver)	Histone phosphorylation	TCGA	Overexpression	CPT-1A			Invasive carcinoma - advanced stage
		DAPK3	death-associated protein kinase 3	Histone phosphorylation	TCGA	Overexpression	CPT-1A			Invasive carcinoma - advanced stage
		MASTL	microtubule associated serine/threonine kinase-like	Histone phosphorylation	TCGA	Overexpression	CPT-1A			Invasive carcinoma - advanced stage
		NEK6	NIMA (never in mitosis gene a)-related kinase 6	Histone phosphorylation	TCGA	Overexpression	CPT-1A			Invasive carcinoma - advanced stage
		PBK	PDZ binding kinase	Histone phosphorylation	TCGA	Overexpression	CPT-1A			Invasive carcinoma - advanced stage
		PRKAG1	protein kinase, AMP-activated, gamma 1 non-catalytic subunit	Histone phosphorylation	TCGA	Overexpression	CPT-1A			Invasive carcinoma - advanced stage
		STK4	serine/threonine kinase 4	Histone phosphorylation	TCGA	Overexpression	CPT-1A			Invasive carcinoma - advanced stage
		SUV39H1	suppressor of variegation 3-9 homolog 1 (Drosophila)	Histone phosphorylation	TCGA	Overexpression	CPT-1A			Invasive carcinoma - advanced stage

## Sheet: S4g
Supplementary table 4g: Matrix remodelling and metastasis
		UNDEREXPRESSED
	CURTIS	A2M	alpha-2-macroglobulin	Matrix remodelling and metastasis	CURTIS		CPT-1A			Mucinous carcinoma - dead at 5 years
	Mucinous carcinoma - dead at 5 years	CAT	catalase	Matrix remodelling and metastasis	CURTIS		CPT-1A			Mucinous carcinoma - dead at 5 years
		CD36	CD36 molecule (thrombospondin receptor)	Matrix remodelling and metastasis	CURTIS		CPT-1A			Mucinous carcinoma - dead at 5 years
		CD47	CD47 molecule	Matrix remodelling and metastasis	CURTIS		CPT-1A			Mucinous carcinoma - dead at 5 years
		COL17A1	collagen, type XVII, alpha 1	Matrix remodelling and metastasis	CURTIS		CPT-1A			Mucinous carcinoma - dead at 5 years
		COL6A3	collagen, type VI, alpha 3	Matrix remodelling and metastasis	CURTIS		CPT-1A			Mucinous carcinoma - dead at 5 years
		CPT1A	carnitine palmitoyltransferase 1A (liver)	Matrix remodelling and metastasis	CURTIS		CPT-1A			Mucinous carcinoma - dead at 5 years
		ICAM2	intercellular adhesion molecule 2	Matrix remodelling and metastasis	CURTIS		CPT-1A			Mucinous carcinoma - dead at 5 years
		ITGAM	integrin, alpha M (complement component 3 receptor 3 subunit)	Matrix remodelling and metastasis	CURTIS		CPT-1A			Mucinous carcinoma - dead at 5 years
		ITGAX	integrin, alpha X (complement component 3 receptor 4 subunit)	Matrix remodelling and metastasis	CURTIS		CPT-1A			Mucinous carcinoma - dead at 5 years
		LAMA1	laminin, alpha 1	Matrix remodelling and metastasis	CURTIS		CPT-1A			Mucinous carcinoma - dead at 5 years
		LAMB3	laminin, beta 3	Matrix remodelling and metastasis	CURTIS		CPT-1A			Mucinous carcinoma - dead at 5 years
		LAMC2	laminin, gamma 2	Matrix remodelling and metastasis	CURTIS		CPT-1A			Mucinous carcinoma - dead at 5 years
		MMP7	matrix metallopeptidase 7 (matrilysin, uterine)	Matrix remodelling and metastasis	CURTIS		CPT-1A			Mucinous carcinoma - dead at 5 years
		PDGFA	platelet-derived growth factor alpha polypeptide	Matrix remodelling and metastasis	CURTIS		CPT-1A			Mucinous carcinoma - dead at 5 years
		PECAM1	platelet/endothelial cell adhesion molecule	Matrix remodelling and metastasis	CURTIS		CPT-1A			Mucinous carcinoma - dead at 5 years
		PLOD2	procollagen-lysine, 2-oxoglutarate 5-dioxygenase 2	Matrix remodelling and metastasis	CURTIS		CPT-1A			Mucinous carcinoma - dead at 5 years
		PRKCA	protein kinase C, alpha	Matrix remodelling and metastasis	CURTIS		CPT-1A			Mucinous carcinoma - dead at 5 years
		SPP1	secreted phosphoprotein 1	Matrix remodelling and metastasis	CURTIS		CPT-1A			Mucinous carcinoma - dead at 5 years
		VCAN	versican	Matrix remodelling and metastasis	CURTIS		CPT-1A			Mucinous carcinoma - dead at 5 years
		OVEREXPRESSED
	Advanced stage	CASP3	caspase 3, apoptosis-related cysteine peptidase	Matrix remodelling and metastasis	CURTIS	Overexpression	CPT-1A			Invasive carcinoma - advanced stage
		COL11A1	collagen, type XI, alpha 1	Matrix remodelling and metastasis	CURTIS	Overexpression	CPT-1A			Invasive carcinoma - advanced stage
		CPT1A	carnitine palmitoyltransferase 1A (liver)	Matrix remodelling and metastasis	CURTIS	Overexpression	CPT-1A			Invasive carcinoma - advanced stage
		CTSS	cathepsin S	Matrix remodelling and metastasis	CURTIS	Overexpression	CPT-1A			Invasive carcinoma - advanced stage
		ICAM3	intercellular adhesion molecule 3	Matrix remodelling and metastasis	CURTIS	Overexpression	CPT-1A			Invasive carcinoma - advanced stage
		ITGB2	integrin, beta 2 (complement component 3 receptor 3 and 4 subunit)	Matrix remodelling and metastasis	CURTIS	Overexpression	CPT-1A			Invasive carcinoma - advanced stage
		MMP1	matrix metallopeptidase 1 (interstitial collagenase)	Matrix remodelling and metastasis	CURTIS	Overexpression	CPT-1A			Invasive carcinoma - advanced stage
		MMP7	matrix metallopeptidase 7 (matrilysin, uterine)	Matrix remodelling and metastasis	CURTIS	Overexpression	CPT-1A			Invasive carcinoma - advanced stage
		SPP1	secreted phosphoprotein 1	Matrix remodelling and metastasis	CURTIS	Overexpression	CPT-1A			Invasive carcinoma - advanced stage
		VCAM1	vascular cell adhesion molecule 1	Matrix remodelling and metastasis	CURTIS	Overexpression	CPT-1A			Invasive carcinoma - advanced stage
		OVEREXPRESSED
	High grade	COL11A1	collagen, type XI, alpha 1	Matrix remodelling and metastasis	CURTIS	Overexpression	CPT-1A			Grade 3 carcinomas
		COL11A2	collagen, type XI, alpha 2	Matrix remodelling and metastasis	CURTIS	Overexpression	CPT-1A			Grade 3 carcinomas
		COL5A1	collagen, type V, alpha 1	Matrix remodelling and metastasis	CURTIS	Overexpression	CPT-1A			Grade 3 carcinomas
		CPT1A	carnitine palmitoyltransferase 1A (liver)	Matrix remodelling and metastasis	CURTIS	Overexpression	CPT-1A			Grade 3 carcinomas
		ITGA1	integrin, alpha 1	Matrix remodelling and metastasis	CURTIS	Overexpression	CPT-1A			Grade 3 carcinomas
		ITGA4	integrin, alpha 4 (antigen CD49D, alpha 4 subunit of VLA-4 receptor)	Matrix remodelling and metastasis	CURTIS	Overexpression	CPT-1A			Grade 3 carcinomas
		ITGAX	integrin, alpha X (complement component 3 receptor 4 subunit)	Matrix remodelling and metastasis	CURTIS	Overexpression	CPT-1A			Grade 3 carcinomas
		MMP1	matrix metallopeptidase 1 (interstitial collagenase)	Matrix remodelling and metastasis	CURTIS	Overexpression	CPT-1A			Grade 3 carcinomas
		MMP9	matrix metallopeptidase 9 (gelatinase B, 92kDa gelatinase, 92kDa type IV collagenase)	Matrix remodelling and metastasis	CURTIS	Overexpression	CPT-1A			Grade 3 carcinomas
		PLOD2	procollagen-lysine, 2-oxoglutarate 5-dioxygenase 2	Matrix remodelling and metastasis	CURTIS	Overexpression	CPT-1A			Grade 3 carcinomas
		SERPINH1	serpin peptidase inhibitor, clade H (heat shock protein 47), member 1, (collagen binding protein 1)	Matrix remodelling and metastasis	CURTIS	Overexpression	CPT-1A			Grade 3 carcinomas
		SPP1	secreted phosphoprotein 1	Matrix remodelling and metastasis	CURTIS	Overexpression	CPT-1A			Grade 3 carcinomas
		THBS1	thrombospondin 1	Matrix remodelling and metastasis	CURTIS	Overexpression	CPT-1A			Grade 3 carcinomas
		VCAM1	vascular cell adhesion molecule 1	Matrix remodelling and metastasis	CURTIS	Overexpression	CPT-1A			Grade 3 carcinomas
		UNDEREXPRESSED
	Tubular carcinoma	CD6	CD6 molecule	Matrix remodelling and metastasis	CURTIS	Underexpression		CPT-1C		Tubular carcinoma
		CPT1C	carnitine palmitoyltransferase 1C	Matrix remodelling and metastasis	CURTIS	Underexpression		CPT-1C		Tubular carcinoma
		CTSS	cathepsin S	Matrix remodelling and metastasis	CURTIS	Underexpression		CPT-1C		Tubular carcinoma
		ICAM3	intercellular adhesion molecule 3	Matrix remodelling and metastasis	CURTIS	Underexpression		CPT-1C		Tubular carcinoma
		ITGB2	integrin, beta 2 (complement component 3 receptor 3 and 4 subunit)	Matrix remodelling and metastasis	CURTIS	Underexpression		CPT-1C		Tubular carcinoma
		KDR	kinase insert domain receptor (a type III receptor tyrosine kinase)	Matrix remodelling and metastasis	CURTIS	Underexpression		CPT-1C		Tubular carcinoma
		NCAM1	neural cell adhesion molecule 1	Matrix remodelling and metastasis	CURTIS	Underexpression		CPT-1C		Tubular carcinoma
		PLOD2	procollagen-lysine, 2-oxoglutarate 5-dioxygenase 2	Matrix remodelling and metastasis	CURTIS	Underexpression		CPT-1C		Tubular carcinoma
		VCAM1	vascular cell adhesion molecule 1	Matrix remodelling and metastasis	CURTIS	Underexpression		CPT-1C		Tubular carcinoma
	MIYAKE	UNDEREXPRESSED
	Advanced N Stage	COL17A1	collagen, type XVII, alpha 1	Matrix remodelling and metastasis	Miyake	Underexpression			CPT-2	Invasive carcinoma - advanced N stage
		COL4A5	collagen, type IV, alpha 5	Matrix remodelling and metastasis	Miyake	Underexpression			CPT-2	Invasive carcinoma - advanced N stage
		COMP	cartilage oligomeric matrix protein	Matrix remodelling and metastasis	Miyake	Underexpression			CPT-2	Invasive carcinoma - advanced N stage
		CPT2	carnitine palmitoyltransferase 2	Matrix remodelling and metastasis	Miyake	Underexpression			CPT-2	Invasive carcinoma - advanced N stage
		ITGA2	integrin, alpha 2 (CD49B, alpha 2 subunit of VLA-2 receptor)	Matrix remodelling and metastasis	Miyake	Underexpression			CPT-2	Invasive carcinoma - advanced N stage
		ITGAV	integrin, alpha V (vitronectin receptor, alpha polypeptide, antigen CD51)	Matrix remodelling and metastasis	Miyake	Underexpression			CPT-2	Invasive carcinoma - advanced N stage
		LAMA1	laminin, alpha 1	Matrix remodelling and metastasis	Miyake	Underexpression			CPT-2	Invasive carcinoma - advanced N stage
		THBS1	thrombospondin 1	Matrix remodelling and metastasis	Miyake	Underexpression			CPT-2	Invasive carcinoma - advanced N stage
		VCAN	versican	Matrix remodelling and metastasis	Miyake	Underexpression			CPT-2	Invasive carcinoma - advanced N stage
	TCGA	Overexpressed
	Male breast cancer	CASP3	caspase 3, apoptosis-related cysteine peptidase	Matrix remodelling and metastasis	TCGA	Overexpression	CPT-1A			Male breast cancer
		COL11A1	collagen, type XI, alpha 1	Matrix remodelling and metastasis	TCGA	Overexpression	CPT-1A			Male breast cancer
		COL5A1	collagen, type V, alpha 1	Matrix remodelling and metastasis	TCGA	Overexpression	CPT-1A			Male breast cancer
		COMP	cartilage oligomeric matrix protein	Matrix remodelling and metastasis	TCGA	Overexpression	CPT-1A			Male breast cancer
		CPT1A	carnitine palmitoyltransferase 1A (liver)	Matrix remodelling and metastasis	TCGA	Overexpression	CPT-1A			Male breast cancer
		ITGB3	integrin, beta 3 (platelet glycoprotein IIIa, antigen CD61)	Matrix remodelling and metastasis	TCGA	Overexpression	CPT-1A			Male breast cancer
		LOXL2	lysyl oxidase-like 2	Matrix remodelling and metastasis	TCGA	Overexpression	CPT-1A			Male breast cancer
		MMP9	matrix metallopeptidase 9 (gelatinase B, 92kDa gelatinase, 92kDa type IV collagenase)	Matrix remodelling and metastasis	TCGA	Overexpression	CPT-1A			Male breast cancer
		NID2	nidogen 2 (osteonidogen)	Matrix remodelling and metastasis	TCGA	Overexpression	CPT-1A			Male breast cancer
		SERPINH1	serpin peptidase inhibitor, clade H (heat shock protein 47), member 1, (collagen binding protein 1)	Matrix remodelling and metastasis	TCGA	Overexpression	CPT-1A			Male breast cancer

## Sheet: S4h
Supplementary table 4h: Immune Cell Adhesion and Migration
		OVEREXPRESSION
	TABCHY	CD28	CD28 molecule	Immune cell adhesion and migration	TABCHY	Overexpression	CPT-1A			Mixed ductal and lobular carcinoma
	Mixed ductal and lobular	CD4	CD4 molecule	Immune cell adhesion and migration	TABCHY	Overexpression	CPT-1A			Mixed ductal and lobular carcinoma
		CD40	CD40 molecule, TNF receptor superfamily member 5	Immune cell adhesion and migration	TABCHY	Overexpression	CPT-1A			Mixed ductal and lobular carcinoma
		CD86	CD86 molecule	Immune cell adhesion and migration	TABCHY	Overexpression	CPT-1A			Mixed ductal and lobular carcinoma
		CPT1A	carnitine palmitoyltransferase 1A (liver)	Immune cell adhesion and migration	TABCHY	Overexpression	CPT-1A			Mixed ductal and lobular carcinoma
		HLA-DMB	major histocompatibility complex, class II, DM beta	Immune cell adhesion and migration	TABCHY	Overexpression	CPT-1A			Mixed ductal and lobular carcinoma
		HLA-DPA1	major histocompatibility complex, class II, DP alpha 1	Immune cell adhesion and migration	TABCHY	Overexpression	CPT-1A			Mixed ductal and lobular carcinoma
		HLA-E	major histocompatibility complex, class I, E	Immune cell adhesion and migration	TABCHY	Overexpression	CPT-1A			Mixed ductal and lobular carcinoma
		ICAM2	intercellular adhesion molecule 2	Immune cell adhesion and migration	TABCHY	Overexpression	CPT-1A			Mixed ductal and lobular carcinoma
		ICAM3	intercellular adhesion molecule 3	Immune cell adhesion and migration	TABCHY	Overexpression	CPT-1A			Mixed ductal and lobular carcinoma
		ITGAX	integrin, alpha X (complement component 3 receptor 4 subunit)	Immune cell adhesion and migration	TABCHY	Overexpression	CPT-1A			Mixed ductal and lobular carcinoma
		PDCD1	programmed cell death 1	Immune cell adhesion and migration	TABCHY	Overexpression	CPT-1A			Mixed ductal and lobular carcinoma
		PIK3CG	phosphoinositide-3-kinase, catalytic, gamma polypeptide	Immune cell adhesion and migration	TABCHY	Overexpression	CPT-1A			Mixed ductal and lobular carcinoma
		PTPN11	protein tyrosine phosphatase, non-receptor type 11	Immune cell adhesion and migration	TABCHY	Overexpression	CPT-1A			Mixed ductal and lobular carcinoma
		PTPRC	protein tyrosine phosphatase, receptor type, C	Immune cell adhesion and migration	TABCHY	Overexpression	CPT-1A			Mixed ductal and lobular carcinoma
		ROCK1	Rho-associated, coiled-coil containing protein kinase 1	Immune cell adhesion and migration	TABCHY	Overexpression	CPT-1A			Mixed ductal and lobular carcinoma
		SELL	selectin L	Immune cell adhesion and migration	TABCHY	Overexpression	CPT-1A			Mixed ductal and lobular carcinoma
	CURTIS	UNDEREXPRESSED
	PR Positive	CD2	CD2 molecule	Immune cell adhesion and migration	CURTIS	Underexpression		CPT-1C		Invasive carcinoma - PR positive	PR positive
		CD40	CD40 molecule, TNF receptor superfamily member 5	Immune cell adhesion and migration	CURTIS	Underexpression		CPT-1C		Invasive carcinoma - PR positive	PR positive
		CD6	CD6 molecule	Immune cell adhesion and migration	CURTIS	Underexpression		CPT-1C		Invasive carcinoma - PR positive	PR positive
		CD86	CD86 molecule	Immune cell adhesion and migration	CURTIS	Underexpression		CPT-1C		Invasive carcinoma - PR positive	PR positive
		CD8A	CD8a molecule	Immune cell adhesion and migration	CURTIS	Underexpression		CPT-1C		Invasive carcinoma - PR positive	PR positive
		CPT1C	carnitine palmitoyltransferase 1C	Immune cell adhesion and migration	CURTIS	Underexpression		CPT-1C		Invasive carcinoma - PR positive	PR positive
		CTLA4	cytotoxic T-lymphocyte-associated protein 4	Immune cell adhesion and migration	CURTIS	Underexpression		CPT-1C		Invasive carcinoma - PR positive	PR positive
		CXCR4	chemokine (C-X-C motif) receptor 4	Immune cell adhesion and migration	CURTIS	Underexpression		CPT-1C		Invasive carcinoma - PR positive	PR positive
		CYBB	cytochrome b-245, beta polypeptide	Immune cell adhesion and migration	CURTIS	Underexpression		CPT-1C		Invasive carcinoma - PR positive	PR positive
		HLA-DMA	major histocompatibility complex, class II, DM alpha	Immune cell adhesion and migration	CURTIS	Underexpression		CPT-1C		Invasive carcinoma - PR positive	PR positive
		HLA-DOA	major histocompatibility complex, class II, DO alpha	Immune cell adhesion and migration	CURTIS	Underexpression		CPT-1C		Invasive carcinoma - PR positive	PR positive
		HLA-DOB	major histocompatibility complex, class II, DO beta	Immune cell adhesion and migration	CURTIS	Underexpression		CPT-1C		Invasive carcinoma - PR positive	PR positive
		HLA-DPA1	major histocompatibility complex, class II, DP alpha 1	Immune cell adhesion and migration	CURTIS	Underexpression		CPT-1C		Invasive carcinoma - PR positive	PR positive
		HLA-E	major histocompatibility complex, class I, E	Immune cell adhesion and migration	CURTIS	Underexpression		CPT-1C		Invasive carcinoma - PR positive	PR positive
		HLA-F	major histocompatibility complex, class I, F	Immune cell adhesion and migration	CURTIS	Underexpression		CPT-1C		Invasive carcinoma - PR positive	PR positive
		ICAM3	intercellular adhesion molecule 3	Immune cell adhesion and migration	CURTIS	Underexpression		CPT-1C		Invasive carcinoma - PR positive	PR positive
		ITGA1	integrin, alpha 1	Immune cell adhesion and migration	CURTIS	Underexpression		CPT-1C		Invasive carcinoma - PR positive	PR positive
		ITGAX	integrin, alpha X (complement component 3 receptor 4 subunit)	Immune cell adhesion and migration	CURTIS	Underexpression		CPT-1C		Invasive carcinoma - PR positive	PR positive
		ITGB2	integrin, beta 2 (complement component 3 receptor 3 and 4 subunit)	Immune cell adhesion and migration	CURTIS	Underexpression		CPT-1C		Invasive carcinoma - PR positive	PR positive
		NCAM1	neural cell adhesion molecule 1	Immune cell adhesion and migration	CURTIS	Underexpression		CPT-1C		Invasive carcinoma - PR positive	PR positive
		PECAM1	platelet/endothelial cell adhesion molecule	Immune cell adhesion and migration	CURTIS	Underexpression		CPT-1C		Invasive carcinoma - PR positive	PR positive
		PIK3CD	phosphoinositide-3-kinase, catalytic, delta polypeptide	Immune cell adhesion and migration	CURTIS	Underexpression		CPT-1C		Invasive carcinoma - PR positive	PR positive
		PIK3R5	phosphoinositide-3-kinase, regulatory subunit 5	Immune cell adhesion and migration	CURTIS	Underexpression		CPT-1C		Invasive carcinoma - PR positive	PR positive
		PTPRC	protein tyrosine phosphatase, receptor type, C	Immune cell adhesion and migration	CURTIS	Underexpression		CPT-1C		Invasive carcinoma - PR positive	PR positive
		SELE	selectin E	Immune cell adhesion and migration	CURTIS	Underexpression		CPT-1C		Invasive carcinoma - PR positive	PR positive
		SELL	selectin L	Immune cell adhesion and migration	CURTIS	Underexpression		CPT-1C		Invasive carcinoma - PR positive	PR positive
		TIGIT	T cell immunoreceptor with Ig and ITIM domains	Immune cell adhesion and migration	CURTIS	Underexpression		CPT-1C		Invasive carcinoma - PR positive	PR positive
		VCAM1	vascular cell adhesion molecule 1	Immune cell adhesion and migration	CURTIS	Underexpression		CPT-1C		Invasive carcinoma - PR positive	PR positive
	Dead at 5 years	OVEREXPRESSED
		CD276	CD276 molecule	Immune cell adhesion and migration	CURTIS	Overexpression	CPT-1A	CPT-1C		Invasive carcinoma - dead at 5 years
		CD80	CD80 molecule	Immune cell adhesion and migration	CURTIS	Overexpression	CPT-1A	CPT-1C		Invasive carcinoma - dead at 5 years
		CD86	CD86 molecule	Immune cell adhesion and migration	CURTIS	Overexpression	CPT-1A	CPT-1C		Invasive carcinoma - dead at 5 years
		CPT1A	carnitine palmitoyltransferase 1A (liver)	Immune cell adhesion and migration	CURTIS	Overexpression	CPT-1A	CPT-1C		Invasive carcinoma - dead at 5 years
		CPT1C	carnitine palmitoyltransferase 1C	Immune cell adhesion and migration	CURTIS	Overexpression	CPT-1A	CPT-1C		Invasive carcinoma - dead at 5 years
		CTLA4	cytotoxic T-lymphocyte-associated protein 4	Immune cell adhesion and migration	CURTIS	Overexpression	CPT-1A	CPT-1C		Invasive carcinoma - dead at 5 years
		HLA-A	major histocompatibility complex, class I, A	Immune cell adhesion and migration	CURTIS	Overexpression	CPT-1A	CPT-1C		Invasive carcinoma - dead at 5 years
		HLA-B	major histocompatibility complex, class I, B	Immune cell adhesion and migration	CURTIS	Overexpression	CPT-1A	CPT-1C		Invasive carcinoma - dead at 5 years
		HLA-C	major histocompatibility complex, class I, C	Immune cell adhesion and migration	CURTIS	Overexpression	CPT-1A	CPT-1C		Invasive carcinoma - dead at 5 years
		HLA-DQA2	major histocompatibility complex, class II, DQ alpha 2	Immune cell adhesion and migration	CURTIS	Overexpression	CPT-1A	CPT-1C		Invasive carcinoma - dead at 5 years
		HLA-E	major histocompatibility complex, class I, E	Immune cell adhesion and migration	CURTIS	Overexpression	CPT-1A	CPT-1C		Invasive carcinoma - dead at 5 years
		HLA-F	major histocompatibility complex, class I, F	Immune cell adhesion and migration	CURTIS	Overexpression	CPT-1A	CPT-1C		Invasive carcinoma - dead at 5 years
		ICAM1	intercellular adhesion molecule 1	Immune cell adhesion and migration	CURTIS	Overexpression	CPT-1A	CPT-1C		Invasive carcinoma - dead at 5 years
		ICAM5	intercellular adhesion molecule 5, telencephalin	Immune cell adhesion and migration	CURTIS	Overexpression	CPT-1A	CPT-1C		Invasive carcinoma - dead at 5 years
		ITGAX	integrin, alpha X (complement component 3 receptor 4 subunit)	Immune cell adhesion and migration	CURTIS	Overexpression	CPT-1A	CPT-1C		Invasive carcinoma - dead at 5 years
		NCAM1	neural cell adhesion molecule 1	Immune cell adhesion and migration	CURTIS	Overexpression	CPT-1A	CPT-1C		Invasive carcinoma - dead at 5 years
		PIK3R5	phosphoinositide-3-kinase, regulatory subunit 5	Immune cell adhesion and migration	CURTIS	Overexpression	CPT-1A	CPT-1C		Invasive carcinoma - dead at 5 years
		THY1	Thy-1 cell surface antigen	Immune cell adhesion and migration	CURTIS	Overexpression	CPT-1A	CPT-1C		Invasive carcinoma - dead at 5 years
		VCAM1	vascular cell adhesion molecule 1	Immune cell adhesion and migration	CURTIS	Overexpression	CPT-1A	CPT-1C		Invasive carcinoma - dead at 5 years
		OVEREXPRESSED
	High grade	CD2	CD2 molecule	Immune cell adhesion and migration	CURTIS	Overexpression	CPT-1A			Grade 3 carcinomas
		CD40	CD40 molecule, TNF receptor superfamily member 5	Immune cell adhesion and migration	CURTIS	Overexpression	CPT-1A			Grade 3 carcinomas
		CD6	CD6 molecule	Immune cell adhesion and migration	CURTIS	Overexpression	CPT-1A			Grade 3 carcinomas
		CD80	CD80 molecule	Immune cell adhesion and migration	CURTIS	Overexpression	CPT-1A			Grade 3 carcinomas
		CD86	CD86 molecule	Immune cell adhesion and migration	CURTIS	Overexpression	CPT-1A			Grade 3 carcinomas
		CD8A	CD8a molecule	Immune cell adhesion and migration	CURTIS	Overexpression	CPT-1A			Grade 3 carcinomas
		CPT1A	carnitine palmitoyltransferase 1A (liver)	Immune cell adhesion and migration	CURTIS	Overexpression	CPT-1A			Grade 3 carcinomas
		CTLA4	cytotoxic T-lymphocyte-associated protein 4	Immune cell adhesion and migration	CURTIS	Overexpression	CPT-1A			Grade 3 carcinomas
		CXCR4	chemokine (C-X-C motif) receptor 4	Immune cell adhesion and migration	CURTIS	Overexpression	CPT-1A			Grade 3 carcinomas
		HLA-DOB	major histocompatibility complex, class II, DO beta	Immune cell adhesion and migration	CURTIS	Overexpression	CPT-1A			Grade 3 carcinomas
		HLA-E	major histocompatibility complex, class I, E	Immune cell adhesion and migration	CURTIS	Overexpression	CPT-1A			Grade 3 carcinomas
		HLA-F	major histocompatibility complex, class I, F	Immune cell adhesion and migration	CURTIS	Overexpression	CPT-1A			Grade 3 carcinomas
		ICOSLG	inducible T-cell co-stimulator ligand	Immune cell adhesion and migration	CURTIS	Overexpression	CPT-1A			Grade 3 carcinomas
		MMP9	matrix metallopeptidase 9 (gelatinase B, 92kDa gelatinase, 92kDa type IV collagenase)	Immune cell adhesion and migration	CURTIS	Overexpression	CPT-1A			Grade 3 carcinomas
		PDCD1	programmed cell death 1	Immune cell adhesion and migration	CURTIS	Overexpression	CPT-1A			Grade 3 carcinomas
		PTPRC	protein tyrosine phosphatase, receptor type, C	Immune cell adhesion and migration	CURTIS	Overexpression	CPT-1A			Grade 3 carcinomas
		PVR	poliovirus receptor	Immune cell adhesion and migration	CURTIS	Overexpression	CPT-1A			Grade 3 carcinomas
		TIGIT	T cell immunoreceptor with Ig and ITIM domains	Immune cell adhesion and migration	CURTIS	Overexpression	CPT-1A			Grade 3 carcinomas
		VCAM1	vascular cell adhesion molecule 1	Immune cell adhesion and migration	CURTIS	Overexpression	CPT-1A			Grade 3 carcinomas
		UNDEREXPRESSED
	Invasive lobular carcinoma	CD274	CD274 molecule	Immune cell adhesion and migration	CURTIS	Underexpression			CPT-2	Invasive lobular carcinoma
		CD40	CD40 molecule, TNF receptor superfamily member 5	Immune cell adhesion and migration	CURTIS	Underexpression			CPT-2	Invasive lobular carcinoma
		CD40LG	CD40 ligand	Immune cell adhesion and migration	CURTIS	Underexpression			CPT-2	Invasive lobular carcinoma
		CD8A	CD8a molecule	Immune cell adhesion and migration	CURTIS	Underexpression			CPT-2	Invasive lobular carcinoma
		CD8B	CD8b molecule	Immune cell adhesion and migration	CURTIS	Underexpression			CPT-2	Invasive lobular carcinoma
		CDH5	cadherin 5, type 2 (vascular endothelium)	Immune cell adhesion and migration	CURTIS	Underexpression			CPT-2	Invasive lobular carcinoma
		CLEC14A	C-type lectin domain family 14, member A	Immune cell adhesion and migration	CURTIS	Underexpression			CPT-2	Invasive lobular carcinoma
		CLECL1	C-type lectin-like 1	Immune cell adhesion and migration	CURTIS	Underexpression			CPT-2	Invasive lobular carcinoma
		CPT2	carnitine palmitoyltransferase 2	Immune cell adhesion and migration	CURTIS	Underexpression			CPT-2	Invasive lobular carcinoma
		CXCL12	chemokine (C-X-C motif) ligand 12	Immune cell adhesion and migration	CURTIS	Underexpression			CPT-2	Invasive lobular carcinoma
		HLA-DOB	major histocompatibility complex, class II, DO beta	Immune cell adhesion and migration	CURTIS	Underexpression			CPT-2	Invasive lobular carcinoma
		ICAM2	intercellular adhesion molecule 2	Immune cell adhesion and migration	CURTIS	Underexpression			CPT-2	Invasive lobular carcinoma
		ITGA6	integrin, alpha 6	Immune cell adhesion and migration	CURTIS	Underexpression			CPT-2	Invasive lobular carcinoma
		NCAM1	neural cell adhesion molecule 1	Immune cell adhesion and migration	CURTIS	Underexpression			CPT-2	Invasive lobular carcinoma
		PECAM1	platelet/endothelial cell adhesion molecule	Immune cell adhesion and migration	CURTIS	Underexpression			CPT-2	Invasive lobular carcinoma
		PRKCA	protein kinase C, alpha	Immune cell adhesion and migration	CURTIS	Underexpression			CPT-2	Invasive lobular carcinoma
		SELE	selectin E	Immune cell adhesion and migration	CURTIS	Underexpression			CPT-2	Invasive lobular carcinoma
		SELL	selectin L	Immune cell adhesion and migration	CURTIS	Underexpression			CPT-2	Invasive lobular carcinoma
		TIGIT	T cell immunoreceptor with Ig and ITIM domains	Immune cell adhesion and migration	CURTIS	Underexpression			CPT-2	Invasive lobular carcinoma
		UNDEREXPRESSION
	Tubular carcinoma	CD2	CD2 molecule	Immune cell adhesion and migration	CURTIS	Underexpression	CPT-1A			Tubular carcinoma
		CD4	CD4 molecule	Immune cell adhesion and migration	CURTIS	Underexpression	CPT-1A			Tubular carcinoma
		CD40LG	CD40 ligand	Immune cell adhesion and migration	CURTIS	Underexpression	CPT-1A			Tubular carcinoma
		CD6	CD6 molecule	Immune cell adhesion and migration	CURTIS	Underexpression	CPT-1A			Tubular carcinoma
		CD80	CD80 molecule	Immune cell adhesion and migration	CURTIS	Underexpression	CPT-1A			Tubular carcinoma
		CD8A	CD8a molecule	Immune cell adhesion and migration	CURTIS	Underexpression	CPT-1A			Tubular carcinoma
		CPT1A	carnitine palmitoyltransferase 1A (liver)	Immune cell adhesion and migration	CURTIS	Underexpression	CPT-1A			Tubular carcinoma
		CTLA4	cytotoxic T-lymphocyte-associated protein 4	Immune cell adhesion and migration	CURTIS	Underexpression	CPT-1A			Tubular carcinoma
		HLA-A	major histocompatibility complex, class I, A	Immune cell adhesion and migration	CURTIS	Underexpression	CPT-1A			Tubular carcinoma
		ITGAL	integrin, alpha L (antigen CD11A (p180), lymphocyte function-associated antigen 1; alpha polypeptide)	Immune cell adhesion and migration	CURTIS	Underexpression	CPT-1A			Tubular carcinoma
		ITGAX	integrin, alpha X (complement component 3 receptor 4 subunit)	Immune cell adhesion and migration	CURTIS	Underexpression	CPT-1A			Tubular carcinoma
		PDCD1	programmed cell death 1	Immune cell adhesion and migration	CURTIS	Underexpression	CPT-1A			Tubular carcinoma
		PIK3CD	phosphoinositide-3-kinase, catalytic, delta polypeptide	Immune cell adhesion and migration	CURTIS	Underexpression	CPT-1A			Tubular carcinoma
		PIK3CG	phosphoinositide-3-kinase, catalytic, gamma polypeptide	Immune cell adhesion and migration	CURTIS	Underexpression	CPT-1A			Tubular carcinoma
		PTPRC	protein tyrosine phosphatase, receptor type, C	Immune cell adhesion and migration	CURTIS	Underexpression	CPT-1A			Tubular carcinoma
		PVR	poliovirus receptor	Immune cell adhesion and migration	CURTIS	Underexpression	CPT-1A			Tubular carcinoma
		SELL	selectin L	Immune cell adhesion and migration	CURTIS	Underexpression	CPT-1A			Tubular carcinoma
		TIGIT	T cell immunoreceptor with Ig and ITIM domains	Immune cell adhesion and migration	CURTIS	Underexpression	CPT-1A			Tubular carcinoma
		UNDEREXPRESSED
	Dead at 5 years	CAT	catalase	Immune cell adhesion and migration	CURTIS	Underexpression	CPT-1A			Mucinous carcinoma - dead at 5 years
	Mucinous carcinoma	CD58	CD58 molecule	Immune cell adhesion and migration	CURTIS	Underexpression	CPT-1A			Mucinous carcinoma - dead at 5 years
		CLEC5A	C-type lectin domain family 5, member A	Immune cell adhesion and migration	CURTIS	Underexpression	CPT-1A			Mucinous carcinoma - dead at 5 years
		CPT1A	carnitine palmitoyltransferase 1A (liver)	Immune cell adhesion and migration	CURTIS	Underexpression	CPT-1A			Mucinous carcinoma - dead at 5 years
		CXCL12	chemokine (C-X-C motif) ligand 12	Immune cell adhesion and migration	CURTIS	Underexpression	CPT-1A			Mucinous carcinoma - dead at 5 years
		CXCR4	chemokine (C-X-C motif) receptor 4	Immune cell adhesion and migration	CURTIS	Underexpression	CPT-1A			Mucinous carcinoma - dead at 5 years
		HLA-DOB	major histocompatibility complex, class II, DO beta	Immune cell adhesion and migration	CURTIS	Underexpression	CPT-1A			Mucinous carcinoma - dead at 5 years
		ICAM2	intercellular adhesion molecule 2	Immune cell adhesion and migration	CURTIS	Underexpression	CPT-1A			Mucinous carcinoma - dead at 5 years
		ITGAM	integrin, alpha M (complement component 3 receptor 3 subunit)	Immune cell adhesion and migration	CURTIS	Underexpression	CPT-1A			Mucinous carcinoma - dead at 5 years
		ITGAX	integrin, alpha X (complement component 3 receptor 4 subunit)	Immune cell adhesion and migration	CURTIS	Underexpression	CPT-1A			Mucinous carcinoma - dead at 5 years
		PECAM1	platelet/endothelial cell adhesion molecule	Immune cell adhesion and migration	CURTIS	Underexpression	CPT-1A			Mucinous carcinoma - dead at 5 years
		PIK3CD	phosphoinositide-3-kinase, catalytic, delta polypeptide	Immune cell adhesion and migration	CURTIS	Underexpression	CPT-1A			Mucinous carcinoma - dead at 5 years
		PIK3R1	phosphoinositide-3-kinase, regulatory subunit 1 (alpha)	Immune cell adhesion and migration	CURTIS	Underexpression	CPT-1A			Mucinous carcinoma - dead at 5 years
		PRKCA	protein kinase C, alpha	Immune cell adhesion and migration	CURTIS	Underexpression	CPT-1A			Mucinous carcinoma - dead at 5 years
		SELE	selectin E	Immune cell adhesion and migration	CURTIS	Underexpression	CPT-1A			Mucinous carcinoma - dead at 5 years
		SELL	selectin L	Immune cell adhesion and migration	CURTIS	Underexpression	CPT-1A			Mucinous carcinoma - dead at 5 years
		VCAN	versica	Immune cell adhesion and migration	CURTIS	Underexpression	CPT-1A			Mucinous carcinoma - dead at 5 years
		OVEREXPRESSION
	Advanced stage	CD4	CD4 molecule	Immune cell adhesion and migration	CURTIS	Overexpression	CPT-1A			Invasive carcinoma - advanced stage
		CD58	CD58 molecule	Immune cell adhesion and migration	CURTIS	Overexpression	CPT-1A			Invasive carcinoma - advanced stage
		CD6	CD6 molecule	Immune cell adhesion and migration	CURTIS	Overexpression	CPT-1A			Invasive carcinoma - advanced stage
		CD80	CD80 molecule	Immune cell adhesion and migration	CURTIS	Overexpression	CPT-1A			Invasive carcinoma - advanced stage
		CD86	CD86 molecule	Immune cell adhesion and migration	CURTIS	Overexpression	CPT-1A			Invasive carcinoma - advanced stage
		CLECL1	C-type lectin-like 1	Immune cell adhesion and migration	CURTIS	Overexpression	CPT-1A			Invasive carcinoma - advanced stage
		CPT1A	carnitine palmitoyltransferase 1A (liver)	Immune cell adhesion and migration	CURTIS	Overexpression	CPT-1A			Invasive carcinoma - advanced stage
		CTLA4	cytotoxic T-lymphocyte-associated protein 4	Immune cell adhesion and migration	CURTIS	Overexpression	CPT-1A			Invasive carcinoma - advanced stage
		CXCR4	chemokine (C-X-C motif) receptor 4	Immune cell adhesion and migration	CURTIS	Overexpression	CPT-1A			Invasive carcinoma - advanced stage
		CYBB	cytochrome b-245, beta polypeptide	Immune cell adhesion and migration	CURTIS	Overexpression	CPT-1A			Invasive carcinoma - advanced stage
		HLA-DMB	major histocompatibility complex, class II, DM beta	Immune cell adhesion and migration	CURTIS	Overexpression	CPT-1A			Invasive carcinoma - advanced stage
		ICAM3	intercellular adhesion molecule 3	Immune cell adhesion and migration	CURTIS	Overexpression	CPT-1A			Invasive carcinoma - advanced stage
		ITGB2	integrin, beta 2 (complement component 3 receptor 3 and 4 subunit)	Immune cell adhesion and migration	CURTIS	Overexpression	CPT-1A			Invasive carcinoma - advanced stage
		PTPRC	protein tyrosine phosphatase, receptor type, C	Immune cell adhesion and migration	CURTIS	Overexpression	CPT-1A			Invasive carcinoma - advanced stage
		SELL	selectin L	Immune cell adhesion and migration	CURTIS	Overexpression	CPT-1A			Invasive carcinoma - advanced stage
		SIGLEC1	sialic acid binding Ig-like lectin 1, sialoadhesin	Immune cell adhesion and migration	CURTIS	Overexpression	CPT-1A			Invasive carcinoma - advanced stage
		VCAM1	vascular cell adhesion molecule 1	Immune cell adhesion and migration	CURTIS	Overexpression	CPT-1A			Invasive carcinoma - advanced stage
	HATZIS	OVEREXPRESSED
		CD2	CD2 molecule	Immune cell adhesion and migration	HATZIS	Overexpression	CPT-1A			Invasive carcinoma - advanced N stage
		CD28	CD28 molecule	Immune cell adhesion and migration	HATZIS	Overexpression	CPT-1A			Invasive carcinoma - advanced N stage
	ADVANCED N STAGE	CD40	CD40 molecule, TNF receptor superfamily member 5	Immune cell adhesion and migration	HATZIS	Overexpression	CPT-1A			Invasive carcinoma - advanced N stage
		CD58	CD58 molecule	Immune cell adhesion and migration	HATZIS	Overexpression	CPT-1A			Invasive carcinoma - advanced N stage
		CD6	CD6 molecule	Immune cell adhesion and migration	HATZIS	Overexpression	CPT-1A			Invasive carcinoma - advanced N stage
		CD86	CD86 molecule	Immune cell adhesion and migration	HATZIS	Overexpression	CPT-1A			Invasive carcinoma - advanced N stage
		CD8A	CD8a molecule	Immune cell adhesion and migration	HATZIS	Overexpression	CPT-1A			Invasive carcinoma - advanced N stage
		CD8B	CD8b molecule	Immune cell adhesion and migration	HATZIS	Overexpression	CPT-1A			Invasive carcinoma - advanced N stage
		CPT1A	carnitine palmitoyltransferase 1A (liver)	Immune cell adhesion and migration	HATZIS	Overexpression	CPT-1A			Invasive carcinoma - advanced N stage
		HLA-DMA	major histocompatibility complex, class II, DM alpha	Immune cell adhesion and migration	HATZIS	Overexpression	CPT-1A			Invasive carcinoma - advanced N stage
		HLA-DMB	major histocompatibility complex, class II, DM beta	Immune cell adhesion and migration	HATZIS	Overexpression	CPT-1A			Invasive carcinoma - advanced N stage
		HLA-DQA1	major histocompatibility complex, class II, DQ alpha 1	Immune cell adhesion and migration	HATZIS	Overexpression	CPT-1A			Invasive carcinoma - advanced N stage
		HLA-DQB1	major histocompatibility complex, class II, DQ beta 1	Immune cell adhesion and migration	HATZIS	Overexpression	CPT-1A			Invasive carcinoma - advanced N stage
		HLA-E	major histocompatibility complex, class I, E	Immune cell adhesion and migration	HATZIS	Overexpression	CPT-1A			Invasive carcinoma - advanced N stage
		HLA-F	major histocompatibility complex, class I, F	Immune cell adhesion and migration	HATZIS	Overexpression	CPT-1A			Invasive carcinoma - advanced N stage
		ITGA6	integrin, alpha 6	Immune cell adhesion and migration	HATZIS	Overexpression	CPT-1A			Invasive carcinoma - advanced N stage
		ITGB2	integrin, beta 2 (complement component 3 receptor 3 and 4 subunit)	Immune cell adhesion and migration	HATZIS	Overexpression	CPT-1A			Invasive carcinoma - advanced N stage
		ITGB3	integrin, beta 3 (platelet glycoprotein IIIa, antigen CD61)	Immune cell adhesion and migration	HATZIS	Overexpression	CPT-1A			Invasive carcinoma - advanced N stage
		PIK3CG	phosphoinositide-3-kinase, catalytic, gamma polypeptide	Immune cell adhesion and migration	HATZIS	Overexpression	CPT-1A			Invasive carcinoma - advanced N stage
		PTPRC	protein tyrosine phosphatase, receptor type, C	Immune cell adhesion and migration	HATZIS	Overexpression	CPT-1A			Invasive carcinoma - advanced N stage

## Sheet: S4i
Supplementary table 4i: Interferon signalling
		OVEREXPRESSED
	CURTIS	CPT1A	carnitine palmitoyltransferase 1A (liver)
	Dead at 5 years	GBP1	guanylate binding protein 1, interferon-inducible, 67kDa
		HLA-B	major histocompatibility complex, class I, B
		HLA-C	major histocompatibility complex, class I, C
		HLA-F	major histocompatibility complex, class I, F
		OVEREXPRESSION
	High grade	CD6	CD6 molecule
		CPT1A	carnitine palmitoyltransferase 1A (liver)
		FCGR1A	Fc fragment of IgG, high affinity Ia, receptor (CD64)
		GBP1	guanylate binding protein 1, interferon-inducible, 67kDa
		GBP4	guanylate binding protein 4
		HLA-E	major histocompatibility complex, class I, E
		HLA-F	major histocompatibility complex, class I, F
		IGF2R	insulin-like growth factor 2 receptor
		MX1	myxovirus (influenza virus) resistance 1, interferon-inducible protein p78 (mouse)
		OASL	2'-5'-oligoadenylate synthetase-like
		RSAD2	radical S-adenosyl methionine domain containing 2
		SOCS1	suppressor of cytokine signaling 1
		STAT1	signal transducer and activator of transcription 1, 91kDa
		VCAM1	vascular cell adhesion molecule 1
		UNDEREXPRESSED
	Tubular carcinoma	CD6	CD6 molecule
		CPT1C	carnitine palmitoyltransferase 1C
		FCGR1A	Fc fragment of IgG, high affinity Ia, receptor (CD64)
		GBP4	guanylate binding protein 4
		HLA-E	major histocompatibility complex, class I, E
		IRF5	interferon regulatory factor 5
		IRF8	interferon regulatory factor 8
		NCAM1	neural cell adhesion molecule 1
		VCAM1	vascular cell adhesion molecule 1
		OVEREXPRESSED
	High grade	CPT1A	carnitine palmitoyltransferase 1A (liver)
		FCGR1A	Fc fragment of IgG, high affinity Ia, receptor (CD64)
		GBP1	guanylate binding protein 1, interferon-inducible, 67kDa
		HLA-B	major histocompatibility complex, class I, B
		HLA-DRA	major histocompatibility complex, class II, DR alpha
		IRF5	interferon regulatory factor 5
		IRF7	interferon regulatory factor 7
		ISG15	ISG15 ubiquitin-like modifier
		MX1	myxovirus (influenza virus) resistance 1, interferon-inducible protein p78 (mouse)
		RSAD2	radical S-adenosyl methionine domain containing 2
		STAT1	signal transducer and activator of transcription 1, 91kDa
		VCAM1	vascular cell adhesion molecule 1
		OVEREXPRESSED
	TCGA	B2M	beta-2-microglobulin
	HER-2 positive	CPT1A	carnitine palmitoyltransferase 1A (liver)
		FCGR1A	Fc fragment of IgG, high affinity Ia, receptor (CD64)
		HLA-A	major histocompatibility complex, class I, A
		HLA-C	major histocompatibility complex, class I, C
		HLA-F	major histocompatibility complex, class I, F
		IFI27	interferon, alpha-inducible protein 27
		IFIT1	interferon-induced protein with tetratricopeptide repeats 1
		IFNAR1	interferon (alpha, beta and omega) receptor 1
		IRF7	interferon regulatory factor 7
		IRF9	interferon regulatory factor 9
		ISG15	ISG15 ubiquitin-like modifier
		MX1	myxovirus (influenza virus) resistance 1, interferon-inducible protein p78 (mouse)
		OASL	2'-5'-oligoadenylate synthetase-like
		RSAD2	radical S-adenosyl methionine domain containing 2
		SOCS1	suppressor of cytokine signaling 1
		STAT1	signal transducer and activator of transcription 1, 91kDa
		STAT2	signal transducer and activator of transcription 2, 113kDa
		TRIM21	tripartite motif-containing 21

## Sheet: S4j
Supplementary table 4j: JAK STAT signalling
		OVEREXPRESSED
	TABCHY	BCL2	B-cell CLL/lymphoma 2
	Advanced N Stage	CPT1A	carnitine palmitoyltransferase 1A (liver)
		CSF2RB	colony stimulating factor 2 receptor, beta, low-affinity (granulocyte-macrophage)
		CSF3R	colony stimulating factor 3 receptor (granulocyte)
		IL21R	interleukin 21 receptor
		IL2RA	interleukin 2 receptor, alpha
		IL6R	interleukin 6 receptor
		IL7R	interleukin 7 receptor
		IRF9	interferon regulatory factor 9
		MYC	v-myc myelocytomatosis viral oncogene homolog (avian)
		PIAS4	protein inhibitor of activated STAT, 4
		PIK3CD	phosphoinositide-3-kinase, catalytic, delta polypeptide
		SOCS1	suppressor of cytokine signaling 1
		STAT2	signal transducer and activator of transcription 2, 113kDa
	CURTIS	UNDEREXPRESSED
	Mucinous carcinoma - dead at 5 years	CAT	catalase
		CCND2	cyclin D2
		CPT1A	carnitine palmitoyltransferase 1A (liver)
		CSF3R	colony stimulating factor 3 receptor (granulocyte)
		GHR	growth hormone receptor
		IFNGR1	interferon gamma receptor 1
		IL10RA	interleukin 10 receptor, alpha
		IL7R	interleukin 7 receptor
		JAK2	Janus kinase 2
		JAK3	Janus kinase 3
		LIF	leukemia inhibitory factor (cholinergic differentiation factor)
		PIK3CD	phosphoinositide-3-kinase, catalytic, delta polypeptide
		PIK3R1	phosphoinositide-3-kinase, regulatory subunit 1 (alpha)
		UNDEREXPRESSED
	Tubular carcinoma	CCND2	cyclin D2
		CDKN1A	cyclin-dependent kinase inhibitor 1A (p21, Cip1)
		CPT1C	carnitine palmitoyltransferase 1C
		IL10RA	interleukin 10 receptor, alpha
		IL15	interleukin 15
		IL21R	interleukin 21 receptor
		IL6R	interleukin 6 receptor
		IL7R	interleukin 7 receptor
		PIK3CD	phosphoinositide-3-kinase, catalytic, delta polypeptide
		PIK3R5	phosphoinositide-3-kinase, regulatory subunit 5
		STAT1	signal transducer and activator of transcription 1, 91kDa
		STAT4	signal transducer and activator of transcription 4
		OVEREXPRESSED
	High Grade	CPT1A	carnitine palmitoyltransferase 1A (liver)
		IL12RB2	interleukin 12 receptor, beta 2
		IL15	interleukin 15
		IL21R	interleukin 21 receptor
		IL2RA	interleukin 2 receptor, alpha
		IL2RB	interleukin 2 receptor, beta
		IL2RG	interleukin 2 receptor, gamma (severe combined immunodeficiency)
		IL7R	interleukin 7 receptor
		MYC	v-myc myelocytomatosis viral oncogene homolog (avian)
		SOCS1	suppressor of cytokine signaling 1
		STAT1	signal transducer and activator of transcription 1, 91kDa
	HATZIS	OVEREXPRESSED
	Advanced N stage	CCND3	cyclin D3
		CPT1A	carnitine palmitoyltransferase 1A (liver)
		IFNGR1	interferon gamma receptor 1
		IL10RA	interleukin 10 receptor, alpha
		IL11	interleukin 11
		IL21R	interleukin 21 receptor
		IL2RG	interleukin 2 receptor, gamma (severe combined immunodeficiency)
		IL6R	interleukin 6 receptor
		IL7R	interleukin 7 receptor
		LIF	leukemia inhibitory factor (cholinergic differentiation factor)
		PIK3CG	phosphoinositide-3-kinase, catalytic, gamma polypeptide
		STAT1	signal transducer and activator of transcription 1, 91kDa
		STAT2	signal transducer and activator of transcription 2, 113kDa

[truncated: 31 more sheets: S4k, S4l, S4m, S4n, S4o, S4p, S4q, S4r, S4s, S4t, S4u, S4v, S4w, S4x, S4y, S4z, S4aa, S4ab, S4ac, S4ad …]
