# Supplementary material for: The role of CPT1A as a biomarker of breast cancer progression: a bioinformatic approach
Source: Sci Rep. 2022 Sep 30;12:16441. doi: 10.1038/s41598-022-20585-x (PMC9525709; doi:10.1038/s41598-022-20585-x)
Supplement: Supplementary file 6 — Supplementary Table 5. [file 41598_2022_20585_MOESM6_ESM.xlsx]

## Sheet: Supplementary table 1
Supplementary Table 1: Table showing clustering of CPT-1A with wild-type genes which, when mutated, are associated with hereditary breast cancer.
Gene	Dataset	Whole cohort	Receptor Status	Dead by 5 years	High grade	Recurrence	Advanced stage	Additional Subgroups
BRCA1	DESMEDT					Overexpression – invasive lobular carcinoma
	TCGA	Overexpression
	METABRIC	Underexpression	Underexpression- PR positive		Overexpression
			Overexpression - HER-2 positive
	TABCHY	Overexpression
BRCA2	DESMEDT					Overexpression – invasive lobular carcinoma
	TCGA	Overexpression
	METABRIC		Underexpression – HER-2 positive		Overexpression
PIK3	TABCHY	Overexpression	Underexpressed: PR positive				Overexpressed	Overexpressed: mixed ductal and lobular carcinoma
								Underexpressed: mucinous carcinoma
	METABRIC		Underexpressed: PR positive	Overexpressed				Underexpressed: Tubular carcinoma
				Underexpressed: Mucinous carcinoma
	HATZIS						Overexpressed
ATM	TABCHY	Overexpressed
P53	BITTNER	Overexpression
PTEN	METABRIC	Underexpression
	DESMEDT	Overexpression
RAD51	BITTNER						Overexpressed
	DESMEDT					Overexpressed
	TCGA	Overexpressed and Underexpressed groups identified
	METABRIC		Overexpressed – HER-2 positive		Overexpressed		Overexpressed
EGFR	METABRIC			Overexpressed			O
				Underexpressed – mucinous carcinoma
	TABCHY						Underexpressed
CDH1	METABRIC		Overexpressed – HER-2 positive
	MIYAKE		Overexpressed – HER-2 positive
The cohort in which the clustering occurred is listed. The table specifies whether the clustering occurred in the context of gene overexpression or underexpression. The clustering occurred across all invasive carcinomas unless otherwise specified; if clustering occurred in a specific subgroup, this is specified. Advanced stage refers to overall stage unless otherwise specified. All gene clusters …

## Sheet: Supplementary Table 5
Supplementary Table 5: Table showing correlation of CPT-1A mRNA expression with genes in metabolism pathways.
	Substrate	Metabolic pathway	Gene	Pearson's	p value
	Electron transport chain	Electron transport chain	COX1	0.095	p=0.0203
	Fatty Acid Metabolism	Carnitine shuttle	CRAT	0.0316	p=0.1707
	Fatty Acid Metabolism	Fatty acid uptake	LPL	0.0157	p=0.4953
	Fatty Acid Metabolism	Fatty acid uptake	CD36	0.0092	p=0.6913
	Fatty Acid Metabolism	Fatty acid binding	FABP5	-0.1215	p<1E-04
	Fatty Acid Metabolism	Beta oxidation	ACADL	0.1358	p<1E-04
	Fatty Acid Metabolism	Ceramide synthesis	SPTLC	-0.2519	p<1E-04
	Fatty Acid Metabolism	Suppression of ferroptosis	FSP1	-0.1103	p<1E-04
	Glucose Metabolism	Glycolysis	HK2	0.0302	0.0338
	Glucose Metabolism	Glycolysis	PFK1	0.1363	p<1E-04
	Glucose Metabolism	Glycolysis	LDHA	-0.1098	p<1E-04
	Glucose Metabolism	Glucose uptake	GLUT1	0.2957	p<1E-04
	Glucose Metabolism	Glucose uptake	GLUT4	0.2419	p<1E-04
	Glucose Metabolism	Pyruvate metabolism	PDH	0.1296	p<1E-04
	Glucose Metabolism	Pentose-phosphate pathway	G6PD	0.0973	p<1E-04
	Protein metabolism	Glutamine metabolism	GLS	0.0327	p=0.1565
	Protein metabolism	Glutamine metabolism	GLS2	0.119	p<1E-04
	Protein metabolism	Serine metabolism	ASCT1	0.1303	p<1E-04
	Protein metabolism	Serine synthesis	PHGDH	-0.0789	p=0.0154
	Protein metabolism	Serine synthesis	PSAT	-0.1367	p<1E-04
	Protein metabolism	Serine synthesis	PSPH	-0.0971	p<1E-04
	Protein metabolism	Branched amino acid chain metabolism	BCAT2	0.0838	p=3E-04
	Protein metabolism	Arginine synthesis	ASS1	-0.0321	p=0.1643
	Protein metabolism	Asparagine synthesis	ASNS	-0.0667	p=0.0038
	Protein metabolism	Tryptophan synthesis	IDO1	-0.1115	p<1E-04
	Protein metabolism	Tryptophan synthesis	IDO2	0.0999	p=0.0021
	All	Citric acid cycle	IDH1	-0.1001	p<1E-04
	Data were obtained from KM plotter
