# Supplementary material for: The role of CPT1A as a biomarker of breast cancer progression: a bioinformatic approach
Source: Sci Rep. 2022 Sep 30;12:16441. doi: 10.1038/s41598-022-20585-x (PMC9525709; doi:10.1038/s41598-022-20585-x)
Supplement: Supplementary file 7 — Supplementary Table 6. [file 41598_2022_20585_MOESM7_ESM.xlsx]

## Sheet: Sheet1
		SUPPLEMENTARY TABLE 6: METHYLATION OF CPT-1A
		Methylation site in CPT-1A gene	Hazard ratio	Confidence interval	P.value	LR_test_pvalue	Prognostic effect
		cg00574958	0.432	(0.278;0.67)	0.000182514	7.66e-05	Good outcome
		cg01926073	0.632	(0.427;0.936)	0.0220034	0.0211382	Good outcome
		cg02146941	0.517	(0.307;0.871)	0.0130733	0.0077716	Good outcome
		cg03855388	0.462	(0.305;0.7)	0.000269663	0.000161088	Good outcome
		cg04732324	0.541	(0.367;0.797)	0.00190973	0.00221419	Good outcome
		cg06042565	0.64	(0.429;0.953)	0.0282343	0.0264716	Good outcome
		cg10553894	0.483	(0.279;0.837)	0.00951107	0.0048885	Good outcome
		cg13491471	0.586	(0.396;0.867)	0.00748275	0.00706733	Good outcome
		cg17058475	0.5	(0.289;0.865)	0.0132456	0.0073993	Good outcome
		cg18262591	0.556	(0.372;0.833)	0.00437565	0.00582455	Good outcome
		cg20285002	0.509	(0.344;0.753)	0.000732607	0.000688567	Good outcome
		cg20629021	0.554	(0.374;0.82)	0.00321632	0.00294638	Good outcome
		cg20809737	0.552	(0.357;0.853)	0.00740933	0.0104505	Good outcome
		cg23756264	0.562	(0.337;0.938)	0.0275452	0.0195037	Good outcome
		cg24366211	0.552	(0.328;0.93)	0.0255235	0.0173438	Good outcome
		cg26906629	0.531	(0.361;0.783)	0.00141168	0.00156363	Good outcome
		cg26989316	0.519	(0.348;0.775)	0.00134942	0.00107488	Good outcome
		cg00574958	0.432	(0.278;0.67)	0.000182514	7.66e-05	Good outcome
		cg01926073	0.632	(0.427;0.936)	0.0220034	0.0211382	Good outcome
		cg02146941	0.517	(0.307;0.871)	0.0130733	0.0077716	Good outcome
		cg03855388	0.462	(0.305;0.7)	0.000269663	0.000161088	Good outcome
		cg04732324	0.541	(0.367;0.797)	0.00190973	0.00221419	Good outcome
		cg06042565	0.64	(0.429;0.953)	0.0282343	0.0264716	Good outcome
		: Prognostic effect of CPT-1A methylation. Data from the MethSurv website were analysed. Methylation of CpG sites in the CPT-1A gene was detected in 45 loci, of which 23 are associated with a good outcome, listed in the table above.
